# Supplementary material for: Twenty Years of Lyme Borreliosis in the Netherlands: Temporal Trends in Seroprevalence and Risk Factors
Source: Microorganisms. 2024 Oct 30;12(11):2185. doi: 10.3390/microorganisms12112185 (PMC11596635; doi:10.3390/microorganisms12112185)
Supplement: Supplementary file 1 [file microorganisms-12-02185-s001.zip]

Archive with 1 entries (1 files):
- microorganisms-3229003-supplementary.xlsx
