# Supplementary material for: Twenty Years of Lyme Borreliosis in the Netherlands: Temporal Trends in Seroprevalence and Risk Factors
Source: Microorganisms. 2024 Oct 30;12(11):2185. doi: 10.3390/microorganisms12112185 (PMC11596635; doi:10.3390/microorganisms12112185)
Supplement: Supplementary file 1 [file microorganisms-12-02185-s001.zip › microorganisms-3229003-supplementary.xlsx]

## Sheet: Figure S1
	Figure S1. A flow chart of the study setup for the PIENTER-3 biobank in the current study. The seroprevalence of B. burgdorferi s.l. antibodies in the general population and risk factors for seropositivity were previously described using the PIENTER-3 biobank [10]. For optimal comparison with the PIENTER-1 cohort, the oversampling group of non-Western migrants living in the Netherlands, and parti…

## Sheet: Table S1
	Table S1. Laboratory results of the PIENTER-1 biobank using the standard two-tier testing strategy. Sera were screened using the C6 Lyme ELISA. Positive or equivocal screening results were confirmed using the recomLine Borrelia IgM and IgG immunoblots.
	Legend
	− Negative
	± Equivocal
	+ Positive
	nd not determined
